# Supplementary material for: Red fescue (Festuca rubra L.) variety recognition using subset division and neural networks
Source: Theory Biosci. 2026 Jun 9;145(3):28. doi: 10.1007/s12064-026-00480-z (PMC13246904; doi:10.1007/s12064-026-00480-z)
Supplement: Supplementary file 2 — Supplementary Material 2 [file 12064_2026_480_MOESM2_ESM.txt]

Article title: Red Fescue (Festuca rubra L.) Variety Recognition Using Subset Division and Neural Networks 
Journal name: Theory in Biosciences
Author names: Laura Slebioda, Bogna Zawieja
Affiliation and e-mail address of the corresponding author: Department of Mathematical and Statistical Methods, Poznań University of Live Sciences, Wojska Polskiego 28, 60-637 Poznań, Poland; laura.slebioda@up.poznan.pl

Code for mulitlayer perceptron:
"""
NOTE:
- Replace placeholder file names with your own datasets
"""
import pandas as pd
import numpy as np
import torch
import torch.nn as nn
import torch.optim as optim
from sklearn.model_selection import train_test_split
from sklearn.preprocessing import StandardScaler
from sklearn.metrics import accuracy_score, precision_score, recall_score, f1_score, confusion_matrix, classification_report
from sklearn.utils import resample
import os
import sys
import matplotlib.pyplot as plt
import seaborn as sns
from tensorflow import keras
from tensorflow.keras.layers import Dense, Dropout, BatchNormalization
from sklearn.utils.class_weight import compute_class_weight

# Utility function for logging
def save_output_to_file(file_path, text):
    with open(file_path, "a") as f:
        f.write(text + "\n")

# Create a list of file names for your datasets
dataset_files = ["subset_1.csv",
    "subset_2.csv",
    "subset_3.csv"
    # Add more subsets as needed]

# Initialize a list to store metrics for each dataset
accuracies = []
train_accuracies = []
f1_scores = []
precisions = []
recalls = []

# Initialize a boolean variable to check if any dataset classified the new data differently
any_dataset_different_classification = 0
any_dataset_different_classification2 = 0

# Store final classification decisions across subsets
classified_varieties = []
classified_varieties2 = []

plots_folder = "directory"
if not os.path.exists(plots_folder):
    os.makedirs(plots_folder)

output_file_path = os.path.join(plots_folder, "name.txt")

# Process each dataset
for i, dataset_file in enumerate(dataset_files):
    print(f"Processing dataset: {dataset_file}")
    red_fescue = pd.read_csv(dataset_file)
    x = red_fescue[red_fescue.columns[2:]] # Adjust if needed
    y = red_fescue["target_column"]

    variety_mapping = {idx: variety for idx, variety in enumerate(y.unique())}
    reverse_variety_mapping = {v: k for k, v in variety_mapping.items()}

    # Split
    x_train, x_test, y_train, y_test = train_test_split(x, y, test_size=0.2, stratify=y, random_state=42)

    # Class weights
    classes = np.unique(y_train)
    class_weights = compute_class_weight(class_weight='balanced',classes=classes,y=y_train)
    class_weights_dict = dict(zip(range(len(classes)), class_weights))

    # Preprocessing
    scaler = StandardScaler()
    x_train = scaler.fit_transform(x_train)
    x_test = scaler.transform(x_test)
    y_train_encoded = pd.get_dummies(y_train)
    y_test_encoded = pd.get_dummies(y_test)
    y_test_encoded = y_test_encoded.reindex(columns=y_train_encoded.columns, fill_value=0)

    # MLP Model
    model = keras.Sequential([
        Dense(256, activation='relu', input_shape=(x_train.shape[1],)),
        BatchNormalization(),
        Dropout(0.3),
        Dense(128, activation='relu'),
        BatchNormalization(),
        Dropout(0.3),
        Dense(64, activation='relu'),
        Dropout(0.2),
        Dense(32, activation='relu'),
        Dense(len(y_train_encoded.columns), activation='softmax')
    ])

    # Print the model summary
    model.summary()

    model.compile(loss='categorical_crossentropy', optimizer='adam', metrics=['accuracy'])
    history = model.fit(x_train, y_train_encoded, epochs=100, batch_size=40, validation_split=0.2, verbose=0, class_weight=class_weights_dict)

    # Evaluation
    score = model.evaluate(x_train, y_train_encoded, verbose=0)
    train_accuracies.append(score[1])
    predictions = model.predict(x_test)
    y_pred_classes = np.argmax(predictions, axis=1)
    y_true = np.argmax(y_test_encoded.values, axis=1)

    accuracies.append(accuracy_score(y_true, y_pred_classes))
    f1_scores.append(f1_score(y_true, y_pred_classes, average='weighted'))
    precisions.append(precision_score(y_true, y_pred_classes, average='weighted'))
    recalls.append(recall_score(y_true, y_pred_classes, average='weighted'))

    y_pred_varieties = [variety_mapping[label] for label in y_pred_classes]
    y_true_varieties = [variety_mapping[label] for label in y_true]

    print("\nEvaluation Metrics for Dataset:", dataset_file)
    print(f"Accuracy: {accuracies[-1]}")
    print(f"F1 Score: {f1_scores[-1]}")
    print(f"Precision: {precisions[-1]}")
    print(f"Recall: {recalls[-1]}")

    metrics_str = (
        f"\nEvaluation Metrics for {dataset_file}:\n"
        f"Accuracy: {accuracies[-1]}\n"
        f"F1 Score: {f1_scores[-1]}\n"
        f"Precision: {precisions[-1]}\n"
        f"Recall: {recalls[-1]}\n"
    )

    save_output_to_file(output_file_path, metrics_str)


    # Save plots
    plt.figure(figsize=(12, 4))
    plt.subplot(1, 2, 1)
    plt.plot(history.history['accuracy'], label='Train Accuracy')
    plt.plot(history.history['val_accuracy'], label='Validation Accuracy')
    plt.xlabel('Epochs')
    plt.ylabel('Accuracy')
    plt.title('Train and Validation Accuracy')
    plt.legend()
    #plt.savefig(os.path.join(plots_folder, f'dataset_{i+1}_accuracy_plot.png'))

    plt.subplot(1, 2, 2)
    plt.plot(history.history['loss'], label='Train Loss')
    plt.plot(history.history['val_loss'], label='Validation Loss')
    plt.xlabel('Epochs')
    plt.ylabel('Loss')
    plt.title('Train and Validation Loss')
    plt.legend()
    plt.savefig(os.path.join(plots_folder, f'dataset_{i+1}_loss_plot.png'))
    plt.close()

    # Confusion matrix
    confusion = confusion_matrix(y_true, y_pred_classes)
    plt.figure(figsize=(8, 6))
    sns.heatmap(confusion, annot=True, fmt="d", cmap="Reds")
    plt.xlabel('Predicted')
    plt.ylabel('True')
    plt.title('Confusion Matrix')
    plt.savefig(os.path.join(plots_folder, f'dataset_{i+1}_confusion_matrix.png'))
    plt.close()

    # Prepare new data
    new_data = pd.read_csv('known_variety.csv')  # Load the new data from a CSV file
    new_data2 = pd.read_csv('new_variety.csv')  # Load the new data from a CSV file

    # Extract the input features
    x_new = new_data[new_data.columns[2:]]
    x_new2 = new_data2[new_data2.columns[2:]]

    # Preprocess the new data
    x_new = scaler.transform(new_data[new_data.columns[2:]])
    x_new2 = scaler.transform(new_data2[new_data2.columns[2:]])

    # Make predictions
    predictions = model.predict(x_new)
    predictions2 = model.predict(x_new2)

    predicted_labels = np.argmax(predictions, axis=1)
    predicted_labels2 = np.argmax(predictions2, axis=1)

    predicted_varieties = [variety_mapping[label] for label in predicted_labels]
    predicted_varieties2 = [variety_mapping[label] for label in predicted_labels2]

    predicted_labels_str = ", ".join(map(str, predicted_varieties))
    predicted_labels2_str = ", ".join(map(str, predicted_varieties2))


    subset_result = (
        f"\nDataset: {dataset_file}\n"
        f"Predictions for new_data: {predicted_labels_str}\n"
        f"Predictions for new_data2: {predicted_labels2_str}\n"
    )

    # Tresholds decision rules

    # ===== NEW DATA =====
    probs = np.max(predictions, axis=1)
    mean_conf = np.mean(probs)

    majority_label = max(set(predicted_labels), key=list(predicted_labels).count)
    majority_ratio = list(predicted_labels).count(majority_label) / len(predicted_labels)

    subset_result += f"Mean confidence for new_data: {mean_conf:.4f}\n"
    subset_result += f"Majority ratio for new_data: {majority_ratio:.4f}\n"

    if majority_ratio >= 0.9 and mean_conf >= 0.8:
        variety_name = variety_mapping[majority_label]
        subset_result += f"Classification for new_data: Belongs to variety {variety_name}\n"
        classified_varieties.append(str(variety_name))
    else:
        subset_result += "Classification for new_data: New variety\n"


    # ===== NEW DATA 2 =====
    probs2 = np.max(predictions2, axis=1)
    mean_conf2 = np.mean(probs2)

    majority_label2 = max(set(predicted_labels2), key=list(predicted_labels2).count)
    majority_ratio2 = list(predicted_labels2).count(majority_label2) / len(predicted_labels2)

    subset_result += f"Mean confidence for new_data2: {mean_conf2:.4f}\n"
    subset_result += f"Majority ratio for new_data2: {majority_ratio2:.4f}\n"

    if majority_ratio2 >= 0.9 and mean_conf2 >= 0.8:
        variety_name2 = variety_mapping[majority_label2]
        subset_result += f"Classification for new_data2: Belongs to variety {variety_name2}\n"
        classified_varieties2.append(str(variety_name2))
    else:
        subset_result += "Classification for new_data2: New variety\n"

    save_output_to_file(output_file_path, subset_result)

# Save average metrics
avg_metrics = (
    f"Mean Train Accuracy: {np.mean(train_accuracies)}\n"
    f"Mean Accuracy: {np.mean(accuracies)}\n"
    f"Mean F1 Score: {np.mean(f1_scores)}\n"
    f"Mean Precision: {np.mean(precisions)}\n"
    f"Mean Recall: {np.mean(recalls)}\n"
)
save_output_to_file(output_file_path, avg_metrics)

# Final decision
if classified_varieties:
    finalresult = f"The new data belongs to variety: {', '.join(set(classified_varieties))}\n"
else:
    finalresult = "The new data is classified as a new variety.\n"

if classified_varieties2:
    finalresult2 = f"The new data2 belongs to variety: {', '.join(set(classified_varieties2))}\n"
else:
    finalresult2 = "The new data2 is classified as a new variety.\n"

save_output_to_file(output_file_path, finalresult)
save_output_to_file(output_file_path, finalresult2)
