# Supplementary material for: Red fescue (Festuca rubra L.) variety recognition using subset division and neural networks
Source: Theory Biosci. 2026 Jun 9;145(3):28. doi: 10.1007/s12064-026-00480-z (PMC13246904; doi:10.1007/s12064-026-00480-z)
Supplement: Supplementary file 3 — Supplementary Material 3 [file 12064_2026_480_MOESM3_ESM.txt]

Article title: Red Fescue (Festuca rubra L.) Variety Recognition Using Subset Division and Neural Networks 
Journal name: Theory in Biosciences
Author names: Laura Slebioda, Bogna Zawieja
Affiliation and e-mail address of the corresponding author: Department of Mathematical and Statistical Methods, Poznań University of Live Sciences, Wojska Polskiego 28, 60-637 Poznań, Poland; laura.slebioda@up.poznan.pl

Code for random forest:
"""
NOTE:
- Replace placeholder file names with your own datasets
"""
import pandas as pd
import numpy as np
import os
import matplotlib.pyplot as plt
import seaborn as sns
from sklearn.model_selection import train_test_split
from sklearn.preprocessing import StandardScaler
from sklearn.metrics import accuracy_score, precision_score, recall_score, f1_score, confusion_matrix
from sklearn.utils import resample
from sklearn.ensemble import RandomForestClassifier
from sklearn.utils.class_weight import compute_class_weight

# Utility function for logging
def save_output_to_file(file_path, text):
    with open(file_path, "a") as f:
        f.write(text + "\n")

# Create a list of file names for your datasets
dataset_files = ["subset_1.csv",
    "subset_2.csv",
    "subset_3.csv"
    # Add more subsets as needed]

plots_folder = "directory"
os.makedirs(plots_folder, exist_ok=True)
output_file_path = os.path.join(plots_folder, "name.txt")

# Metryki
accuracies, train_accuracies, f1_scores, precisions, recalls = [], [], [], [], []
classified_varieties, classified_varieties2 = [], []

# Process each datset
for i, dataset_file in enumerate(dataset_files):
    print(f"Processing dataset: {dataset_file}")
    red_fescue = pd.read_csv(dataset_file)
    x, y = red_fescue.iloc[:, 2:], red_fescue["targer_column"] #Adjust if needed

    variety_mapping = {idx: variety for idx, variety in enumerate(y.unique())}
    reverse_variety_mapping = {v: k for k, v in variety_mapping.items()}

    # Split
    x_train, x_test, y_train, y_test = train_test_split(x, y, test_size=0.2, stratify=y, random_state=42)

    # Class weights
    classes = np.unique(y_train)
    class_weights = compute_class_weight(class_weight='balanced',classes=classes,y=y_train)
    class_weights_dict = dict(zip(classes, class_weights))

    # Preprocessing
    scaler = StandardScaler()
    x_train = scaler.fit_transform(x_train)
    x_test = scaler.transform(x_test)

    # RF Model
    model = RandomForestClassifier(n_estimators=100, max_depth=10, max_features='sqrt', min_samples_split=5, min_samples_leaf=2, random_state=42, class_weight=class_weights_dict)
    model.fit(x_train, y_train)

    # Evaluation
    y_train_pred, y_pred = model.predict(x_train), model.predict(x_test)
    train_accuracies.append(accuracy_score(y_train, y_train_pred))
    accuracies.append(accuracy_score(y_test, y_pred))
    f1_scores.append(f1_score(y_test, y_pred, average='weighted'))
    precisions.append(precision_score(y_test, y_pred, average='weighted'))
    recalls.append(recall_score(y_test, y_pred, average='weighted'))

    metrics_str = f"\nMetrics for {dataset_file}:\nAccuracy: {accuracies[-1]}\nF1 Score: {f1_scores[-1]}\nPrecision: {precisions[-1]}\nRecall: {recalls[-1]}\n"
    save_output_to_file(output_file_path, metrics_str)

    # Confusion Matrix
    confusion = confusion_matrix(y_test, y_pred)
    plt.figure(figsize=(10, 8))
    sns.heatmap(confusion, annot=True, fmt="d", cmap="Reds", xticklabels=variety_mapping.values(), yticklabels=variety_mapping.values())
    plt.xlabel('Predicted')
    plt.ylabel('True')
    plt.title('Confusion Matrix')
    plt.savefig(os.path.join(plots_folder, f'dataset_{i+1}_confusion_matrix.png'))
    plt.close()

    # New data
    new_data = pd.read_csv('known31.csv').iloc[:, 2:]
    new_data2 = pd.read_csv('new_variety.csv').iloc[:, 2:]
    x_new, x_new2 = scaler.transform(new_data), scaler.transform(new_data2)

    # ===== PREDICTION =====
    data1 = model.predict_data(x_new)
    data2 = model.predict_data(x_new2)

    predicted_labels = np.argmax(data1, axis=1)
    predicted_labels2 = np.argmax(data2, axis=1)

    # Confidence
    conf = np.max(data1, axis=1)
    conf2 = np.max(data2, axis=1)

    mean_conf = np.mean(conf)
    mean_conf2 = np.mean(conf2)

    # Majority
    majority_label = max(set(predicted_labels), key=list(predicted_labels).count)
    majority_label2 = max(set(predicted_labels2), key=list(predicted_labels2).count)

    majority_ratio = list(predicted_labels).count(majority_label) / len(predicted_labels)
    majority_ratio2 = list(predicted_labels2).count(majority_label2) / len(predicted_labels2)

    # Mapping
    predicted_varieties = [variety_mapping[label] for label in predicted_labels]
    predicted_varieties2 = [variety_mapping[label] for label in predicted_labels2]

    predicted_varieties_str = ", ".join(map(str, predicted_varieties))
    predicted_varieties2_str = ", ".join(map(str, predicted_varieties2))

    subset_result = (
        f"\nDataset: {dataset_file}\n"
        f"Predictions for new_data: {predicted_varieties_str}\n"
        f"Predictions for new_data2: {predicted_varieties2_str}\n"
        f"Mean confidence new_data: {mean_conf:.4f}\n"
        f"Majority ratio new_data: {majority_ratio:.4f}\n"
        f"Mean confidence new_data2: {mean_conf2:.4f}\n"
        f"Majority ratio new_data2: {majority_ratio2:.4f}\n"
    )

    # ===== DECISION =====
    if majority_ratio >= 0.9 and mean_conf >= 0.8:
        variety_name = variety_mapping[majority_label]
        subset_result += f"Classification for new_data: Belongs to variety {variety_name}\n"
        classified_varieties.append(str(variety_name))
    else:
        subset_result += "Classification for new_data: New variety\n"

    if majority_ratio2 >= 0.9 and mean_conf2 >= 0.8:
        variety_name2 = variety_mapping[majority_label2]
        subset_result += f"Classification for new_data2: Belongs to variety {variety_name2}\n"
        classified_varieties2.append(str(variety_name2))
    else:
        subset_result += "Classification for new_data2: New variety\n"

    save_output_to_file(output_file_path, subset_result)

# Average metrics
avg_metrics = f"Mean Train Accuracy: {np.mean(train_accuracies)}\nMean Accuracy: {np.mean(accuracies)}\nMean F1 Score: {np.mean(f1_scores)}\nMean Precision: {np.mean(precisions)}\nMean Recall: {np.mean(recalls)}\n"
save_output_to_file(output_file_path, avg_metrics)

# Final decision
finalresult = f"The new data belongs to variety: {', '.join(set(classified_varieties))}\n" if classified_varieties else "The new data is classified as a new variety.\n"
finalresult2 = f"The new data2 belongs to variety: {', '.join(set(classified_varieties2))}\n" if classified_varieties2 else "The new data2 is classified as a new variety.\n"
save_output_to_file(output_file_path, finalresult)
save_output_to_file(output_file_path, finalresult2)
